# Supplementary material for: Implication of different replicons in the spread of the VIM-1-encoding integron, In110, in Enterobacterales from Czech hospitals
Source: Front Microbiol. 2023 Jan 4;13:993240. doi: 10.3389/fmicb.2022.993240 (PMC9845580; doi:10.3389/fmicb.2022.993240)
Supplement: Supplementary file 10 [file Table_1.xlsx]

## Sheet: Sheet1
Table S1: Antimicrobial susceptibility profile of the 27 isolates with its corresponding accession numbers in NCBI database.
Isolate ID	Accession numbers	AMP	AMS	CZL	CRX	AZT	GEN	AMI	COL	COT	CIP	CMP	TET	PIP	PPT	CTX	CTZ	CPR	CPS	CPM	MER	ERT	TGC	NET	TOB
56322	CP091809-CP091812	>128	>128	>16	>64	<0,125	>32	4	0.25	>4	4	8	32	>128	64	>8	>16	64	64	1	0.25	0.5	0.25	8	4
48411	CP085780-CP085784	>128	>128	>16	>64	<0,125	0.5	<0,5	0.5	>4	0.25	>32	32	64	32	>8	>16	32	32	16	0.5	0.5	1	1	2
48947	CP085774-CP085779	>128	>128	>16	>64	>16	>32	1	0.25	>4	2	>32	>32	>128	128	>8	>16	>64	>64	>16	4	>2	0.5	16	>8
49589	CP085767-CP085773	>128	>128	>16	>64	8	1	4	0.25	0.125	0.25	4	>32	128	64	>8	>16	>64	64	2	0.5	1	0.25	8	4
51135	CP085740-CP085742	>128	>128	>16	>64	<0,125	0.5	1	0.25	>4	>8	32	2	32	32	>8	>16	64	32	2	1	2	0.5	8	2
52323	CP085737-CP085739	>128	>128	>16	>64	<0,125	1	<0,5	0.25	>4	0.125	>32	>32	64	32	>8	>16	64	64	8	<0,125	0.125	0.25	1	2
53828	CP085764-CP085766	>128	>128	>16	>64	2	<0,25	<0,5	0.25	>4	0.125	>32	>32	>128	128	>8	>16	>64	>64	>16	8	>2	1	0.5	0.5
54569	CP085757-CP085763	>128	>128	>16	>64	<0,125	>32	4	0.25	>4	>8	32	16	32	64	>8	>16	>64	>64	>16	0.5	>2	4	8	>8
57816	CP085753-CP085756	>128	>128	>16	>64	>16	32	<0.5	0.25	>4	0.25	>32	>32	64	64	>8	>16	>64	32	16	2	>2	0.5	1	4
58983	CP085734-CP085736	>128	>128	>16	>64	>16	16	2	0.25	>4	2	>32	>32	>128	64	>8	>16	>64	>64	>16	1	1	0.5	8	8
59062	CP085729-CP085733	>128	>128	>16	>64	>16	16	8	16	>4	1	>32	>32	>128	>128	>8	>16	>64	>64	>16	4	>2	0.25	>16	>8
56415	CP085726-CP085728	>128	>128	<0.125	>64	4	4	4	0.25	4	1	>32	8	64	64	>8	16	32	16	1	1	1	1	8	4
59732	CP085748-CP085752	>128	>128	>16	>64	0.5	1	<0.5	0.25	1	2	16	8	64	64	>8	>16	64	32	16	2	2	8	1	2
60214	CP085743-CP085747	>128	>128	>16	>64	>16	16	1	0.25	>4	1	4	>32	>128	>128	>8	>16	>64	>64	>16	0.25	>2	1	4	8
54822	JAJFDD000000000	>128	>128	>16	>64	0.5	>32	16	0.5	>4	8	16	8	128	128	>8	>16	>64	>64	>16	2	>2	1	16	>8
49049	JAJFDC000000000	>128	>128	>16	>64	<0,125	16	8	0.25	>4	8	16	4	128	128	>8	>16	>64	>64	>16	4	>2	1	4	4
50714	JAJFDB000000000	>128	>128	>16	>64	<0,125	1	<0,5	0.25	>4	0.25	2	1	32	32	>8	>16	64	32	16	<0,125	0.125	0.25	1	4
51524	JAJFDA000000000	>128	>128	>16	>64	0.25	>32	16	0.25	>4	8	32	8	>128	128	>8	>16	>64	>64	>16	8	>2	1	16	>8
52089	JAJFCZ000000000	>128	>128	>16	>64	>16	32	2	0.25	>4	2	4	>32	>128	64	>8	>16	64	64	>16	0.5	1	1	8	>8
54680	JAJFCY000000000	>128	>128	>16	>64	>16	32	4	0.25	>4	4	>32	>32	>128	128	>8	>16	>64	>64	>16	8	>2	0.25	8	>8
54818	JAJFCX000000000	>128	>128	>16	>64	>16	>32	8	0.25	>4	8	>32	>32	>128	128	>8	>16	>64	>64	>16	4	>2	1	8	8
55614	JAJFCW000000000	>128	>128	>16	>64	0.25	>32	32	0.25	>4	8	16	4	128	128	>8	>16	>64	>64	>16	2	2	1	8	>8
56501	JAJFCV000000000	>128	>128	>16	>64	>16	16	<0.5	0.25	>4	1	>32	32	128	128	8	>16	>64	>64	>16	2	1	0.5	4	8
57689	JAJFCU000000000	>128	>128	>16	>64	>16	>32	<0.5	0.25	>4	8	>32	>32	>128	128	>8	>16	>64	>64	>16	4	>2	8	4	>8
59943	JAJFCT000000000	>128	>128	>16	>64	>16	16	8	16	>4	1	>32	>32	>128	>128	>8	>16	>64	>64	>16	8	>2	0.25	>16	>8
61347	JAJFCS000000000	>128	>128	>16	>64	>0.125	0.5	<0.5	0.5	0.5	0.25	8	1	128	64	>8	>16	64	>64	>16	4	>2	1	1	2
61503	JAJFCR000000000	>128	128	>16	>64	>0.125	16	2	>16	>4	1	2	2	32	32	>8	>16	64	32	16	0.5	0.5	0.25	4	8
MIC, minimum inhibitory concentration; AMP= ampicillin, AMS= ampicillin/sulbactam, CZL= cefazoline, CRX= cefuroxime, AZT= aztreonam, GEN= gentamycin, AMI= amikacin, COL= colistin, COT= Trimethoprim/sulfamethoxazole, CIP= ciprofloxacin, CMP= chloramphenicol, TET= tetracycline, PIP= piperacillin, PTP= piperacillin/tazobactam, CTX= cefotaxime, CTZ= ceftazidime, CPR= cefoperazone, CPS= Cefoperazone/s…
